# Supplementary material for: Development of pH-Sensitive Magnetoliposomes Containing Shape Anisotropic Nanoparticles for Potential Application in Combined Cancer Therapy
Source: Nanomaterials (Basel). 2023 Mar 15;13(6):1051. doi: 10.3390/nano13061051 (PMC10054438; doi:10.3390/nano13061051)
Supplement: Supplementary file 1 [file nanomaterials-13-01051-s001.zip]

Archive with 1 entries (1 files):
- nanomaterials-2258719-supplementary.pdf
